# Supplementary material for: The Effect of Statins on Markers of Breast Cancer Proliferation and Apoptosis in Women with In Situ or Early-Stage Invasive Breast Cancer
Source: Int J Mol Sci. 2024 Sep 4;25(17):9587. doi: 10.3390/ijms25179587 (PMC11395452; doi:10.3390/ijms25179587)
Supplement: Supplementary file 1 [file ijms-25-09587-s001.zip]

Archive with 1 entries (1 files):
- ijms-3087094-supplementary.pdf
